# Supplementary material for: N6-methyladenosine regulated FGFR4 attenuates ferroptotic cell death in recalcitrant HER2-positive breast cancer
Source: Nat Commun. 2022 May 13;13:2672. doi: 10.1038/s41467-022-30217-7 (PMC9106694; doi:10.1038/s41467-022-30217-7)
Supplement: Supplementary file 9 — Source Data [file 41467_2022_30217_MOESM9_ESM.xlsx]

## Sheet: Fig.1d
Normal	Luminal A	Luminal B	HER2+	Basal-like
5.57362	5.7097	5.68628	8.08631	5.85126
5.49731	5.58472	7.75994	7.38987	5.58888
5.94468	5.60516	5.33487	7.00413	6.83615
5.77473	5.49099	7.46605	7.11955	6.15203
5.57976	6.33182	5.74871	7.74287	5.71309
8.57679	6.40758	5.49241	6.51078	5.33427
5.57229	5.56028	5.57568	7.8043	5.6981
5.71671	5.47136	5.42394	9.06321	5.90287
5.59911	6.54383	5.5612	7.31455	5.94004
5.56073	5.66073	5.6789	6.01159	6.50314
6.32624	5.78508	7.1811	6.90545	5.32887
5.84665	6.2028	5.32191	5.41788	6.3751
6.40369	5.59176	7.3311	6.49039	5.8452
5.66262	5.40192	5.45891	7.45058	5.46972
5.64121	5.82342	5.59542	10.9172	5.59034
7.50558	7.01521	5.51087	8.1169	6.60931
5.16939	6.79843	6.03366	9.14519	5.51612
5.623	5.49555	6.35643	6.27557	6.17604
5.37598	5.4806	5.87088	7.48161	6.78533
5.68145	7.11509	7.23935	8.24845	5.66623
5.50471	5.5221	5.75209	5.72467	5.54675
5.63647	6.11511	5.55633	8.20028	5.80009
5.7254	6.0322	5.53256	6.00763	6.02325
7.87229	5.73801	5.5881	6.0994	5.71235
6.37998	5.60154	5.55067	9.71358	5.88134
5.52598	5.87165	6.08825	7.6376	6.12676
5.46745	6.31869	5.61148	8.15026	6.43309
5.83322	5.84261	5.62092	5.84592	5.67791
5.42491	7.29894	7.55623	5.93035	6.08485
5.68466	6.72026	5.42861	11.609	6.80886
6.57332	9.52683	5.92933	7.71878	6.53819
5.68657	5.51524	5.74225	7.94174	5.4714
6.7347	8.63102	8.17491	6.64232	5.58075
6.56638	5.83852	5.40872	6.77181	5.44346
6.86865	6.36437	5.91933	7.69031	6.0111
5.76656	5.34697	5.46981	9.57909	6.31821
7.62131	6.70005	7.33924	8.50759	5.58638
6.25298	5.78447	8.3528	6.10912	5.7802
6.0754	5.60012	5.60005	7.81446	6.51441
5.34224	5.41316	5.81275	8.16842	5.94771
5.73628	5.70705	5.49768	5.77246	6.24181
6.06396	6.6624	5.72644	7.13648	6.81539
5.05814	6.69186	6.46557	6.55219	6.3902
6.02164	5.78617	6.14746	7.37413	6.15658
5.78309	5.55929	5.30768	6.6211	6.64353
8.15147	5.52522	5.4633	7.82991	5.52947
6.75877	6.42722	5.92855	6.62709	6.70387
7.20396	5.6134	5.64138	9.61804	5.58831
8.86389	5.70587	5.54619	8.73567	6.6978
6.74631	5.67027	5.56448	7.20425	7.99007
6.81335	5.78534	5.38837	6.60305	5.94363
6.52469	5.63332	5.39771	6.82913	6.04509
6.19902	5.60451	6.38503	8.43401	6.40737
8.48433	5.61142	5.46029	7.97803	5.36811
6.08879	6.91379	5.55442	8.32522	5.78871
5.5503	5.93381	5.49189	8.2015	7.1841
6.39267	6.21814	5.47972	6.58141	6.8567
6.32715	5.54693	5.36017	9.57436	5.79896
7.50849	5.68111	6.07739	8.48537	5.592
6.44594	5.46891	6.71	5.83782	5.58532
7.8024	5.3605	5.42594	6.59076	5.76401
5.60506	5.09978	5.53946	5.94632	6.27532
8.65887	7.03002	6.34702	8.01001	6.7435
5.7207	6.20917	6.67509	7.36252	5.35475
5.65509	5.64416	5.84539	7.75485	6.94741
7.15463	5.73878	5.69166	6.48742	7.06686
6.00749	7.46047	6.2413	6.79268	5.78817
6.08544	6.56082	5.90297	6.53468	8.82176
6.56208	7.28305	9.64355	6.74407	6.70236
7.9634	5.67011	5.72748	10.4182	6.89765
5.56637	5.5859	5.83356	7.56989	8.18182
6.68197	5.65059	8.0093	6.92269	5.39137
5.96855	5.37999	6.21949	6.42951	6.19836
6.39147	7.4541	5.55155	6.23199	5.87641
6.69389	5.58976	6.8679	5.66128	6.54444
7.36898	5.51138	5.40322	10.0028	7.04386
6.21882	5.72622	5.37169	9.12188	7.05594
8.99391	5.66585	6.06976	6.90129	5.83052
8.97405	6.40628	5.49707	5.66754	5.73791
7.83501	5.54347	5.85294	7.31282	6.84467
6.41385	5.84256	5.48857	7.69234	5.83505
8.9151	5.53879	5.48944	6.96998	7.59076
5.87493	7.39278	5.89638	7.27626	5.77081
5.65893	5.53705	5.42205	8.08886	6.41488
5.47943	5.64398	7.16516	7.96297	6.56407
7.20603	5.9572	5.30398	10.125	6.36896
9.12602	5.95341	6.08761	5.64429	6.43155
7.98113	6.27641	5.61484	8.55823	6.33601
5.81578	6.29837	7.31946	7.02588	5.75766
8.04897	5.71223	5.5138	5.88928	7.11434
5.68184	5.53539	5.68666	6.52552	6.92264
5.40351	9.63291	8.11985	6.0449	6.55079
6.00508	6.2823	5.69459	8.69637	7.36006
7.17489	5.55087	6.83669	8.59717	6.13529
5.82728	5.68787	5.69649	7.35159	8.71191
5.66359	5.50041	6.01991	9.49508	5.56578
5.98649	5.60943	6.15567	8.32457	5.7057
6.37717	5.70147	6.33483	9.76378	6.36038
6.77065	5.50922	5.76222	9.34841	7.95053
5.55965	6.10426	5.29965	5.86804	6.40486
10.0735	5.60236	6.10439	5.7111	5.70337
5.50502	6.45338	5.5005	5.75704	6.47827
5.486	5.60468	6.0042	7.19061	5.84552
6.2744	5.55032	5.46314	8.52297	6.10607
5.7357	5.71053	5.40404	9.14259	5.60562
5.59376	6.00512	6.59525	9.3769	9.32157
8.47722	5.68804	6.59053	7.81259	5.91858
6.11984	6.49509	5.5665	6.99457	6.5478
6.0372	5.40921	5.63064	8.41176	5.82544
7.70264	6.21971	5.52189	7.18966	6.26274
8.9586	7.61063	5.26706	8.5639	5.57792
6.36431	6.04635	5.73982	7.06465	5.99686
5.39271	5.99543	5.83762	7.45784	5.7833
7.11116	5.92032	6.09179	8.499	6.11697
8.81505	5.20911	5.82659	9.26441	5.7954
5.71865	5.50141	5.74583	7.45179	5.75345
5.62791	5.88217	5.82461	8.8773	5.8344
8.02679	9.46136	7.37678	9.06968	6.46851
7.92615	5.63394	5.68599	8.74758	5.50386
5.41831	5.68276	6.36668	6.97486	6.94538
7.50853	5.74574	7.30957	7.98829	6.73069
5.60003	5.79582	5.66252	7.13771	5.7866
6.50389	5.32099	5.81455	7.28337	5.78949
5.81384	5.46211	5.43888	7.13793	5.76446
5.92509	5.4657	5.48685	7.78066	7.72658
5.59117	5.35858	5.85527	8.00388	6.12439
5.78057	6.23746	6.43745	7.66466	6.23165
6.29218	5.56832	5.8347	8.17369	6.09587
5.29846	7.06728	5.88583	6.74787	5.53208
8.80802	5.91071	5.56203	7.34502	7.93736
6.56694	5.80086	5.97772	7.54485	5.67689
5.91451	5.37564	6.59572	7.17155	6.81299
6.67218	5.52544	5.5237	7.31423	8.98402
6.32781	7.24649	5.68603	7.88706	6.57871
5.48506	5.93539	6.16766	7.2518	7.2768
7.82688	6.63036	5.57535	6.55868	6.03787
6.19711	5.71069	6.10923	7.63477	5.95664
5.95246	6.07467	6.17969	6.30639	6.07666
6.53337	6.0347	5.75376	7.67461	6.48514
5.68252	5.47886	5.44529	6.22093	6.15781
	8.50567	5.59943	8.15012	6.02613
	5.77032	5.61197	7.8846	6.70442
	5.63079	6.2144	10.7741	6.08074
	5.50561	6.75286	10.7831	5.71827
	6.00995	7.22924	8.75937	7.09472
	5.21646	5.72251	7.42349	5.78345
	6.42741	5.33569	6.04982	5.80338
	5.87706	5.73045	7.67773	6.88337
	5.55212	5.77979	7.4938	5.74396
	6.89455	6.2524	6.6818	5.53453
	6.50344	6.90947	7.57038	5.94065
	6.33939	5.65953	7.18095	5.56341
	5.65748	6.37715	8.6775	6.77166
	5.86236	5.8908	9.01035	7.66329
	6.61854	5.85757	5.90654	5.75713
	7.66703	5.92629	5.93198	5.26332
	5.40404	6.34979	6.85152	6.72233
	5.31555	7.33794	5.79934	6.18253
	6.23322	5.90812	5.97992	5.54513
	5.70978	6.64062	6.60004	6.01978
	5.62835	5.84598	8.53221	5.68271
	5.5691	8.22582	6.59395	5.14714
	6.21427	5.48165	9.24204	6.70246
	5.37825	5.59349	8.55443	7.03421
	5.79226	5.84108	6.68378	8.52039
	6.15904	5.98301	8.86097	7.93312
	5.73173	6.66936	8.52928	6.11786
	9.05292	5.59019	6.07776	5.63306
	6.11113	5.56133	10.1136	5.41212
	5.52565	5.63722	9.65873	5.84435
	7.43012	5.43879	7.60037	5.8464
	6.01335	5.56007	10.5304	5.95957
	6.4922	6.18132	9.12388	5.98058
	7.15827	5.99662	6.19038	5.77161
	5.43293	5.73508	10.0406	5.98205
	6.2277	7.73347	8.96945	5.7186
	5.57228	6.64257	6.15339	7.7405
	5.50554	5.85774	6.73248	5.96756
	7.38937	8.81449	5.78261	6.2268
	5.90771	5.9589	6.67273	5.31414
	5.47833	5.44359	6.45661	5.78123
	7.75117	6.04895	6.25686	7.41644
	5.61909	5.51461	6.05612	6.12394
	5.55884	5.57493	7.44729	7.0129
	6.68162	5.80884	6.07343	9.71841
	5.74147	5.8324	6.10054	5.57345
	5.54193	6.59842	6.43404	5.70393
	5.54888	5.76877	6.84656	6.60076
	5.75089	5.43772	8.76697	5.8894
	5.78951	5.43304	7.72091	6.81865
	5.40022	5.59967	8.27397	6.48004
	5.76529	6.00664	6.41718	6.3529
	5.91868	5.19399	7.8877	6.0664
	7.31595	6.55759	6.94427	6.97577
	6.40308	5.42618	6.18135	6.36648
	5.77454	5.40835	9.57293	6.52065
	5.90846	6.9641	7.29662	6.25198
	5.8849	6.64804	6.31983	6.66849
	8.38906	5.36559	7.86698	5.75813
	5.86258	6.62592	7.29527
	5.77769	5.62485	10.6816
	5.42886	5.34319	6.34419
	6.60436	6.00361	7.38749
	7.0387	5.12796	7.72398
	5.72149	5.80543	6.59341
	5.47294	5.59332	9.734
	5.40121	5.67294	8.68576
	7.8284	5.45586	11.2152
	5.47047	5.84604	5.57011
	5.49285	5.79031	6.43817
	6.19324	5.67287	8.31662
	6.30051	5.93881	8.79991
	6.12548	6.79148	8.82599
	6.07866	8.0442	7.74925
	6.63002	6.24632	6.53901
	7.29682	5.52701	10.9081
	5.32693	6.16412	8.72458
	9.51075	6.65263	6.94484
	5.87227	5.76942	7.55507
	5.78634	7.35399	9.08412
	5.52223	6.07079
	6.37802	5.88283
	6.67962	7.31343
	6.19006	5.86162
	5.77155	5.63862
	5.55273	6.90741
	5.53526	6.84546
	8.1091	5.93996
	6.66244	5.89685
	6.43831	5.60584
	5.91614	5.93231
	5.76347	8.64681
	6.97552	8.22442
	5.35864	9.9087
	5.64823	5.48539
	6.92373	7.34497
	5.8506	7.53863
	5.46545	7.9483
	6.11734	6.88028
	5.54442	5.4726
	5.56606	6.87557
	5.51418	6.79317
	5.35835	6.4247
	5.88729	5.71267
	6.07405	5.47162
	5.85827	5.67467
	5.33425	5.39626
	5.6249	7.71976
	6.5222	5.66019
	5.88306	6.71757
	5.68065	5.60972
	5.47442	6.33532
	5.45805	6.82777
	8.19137	5.88819
	5.68922	5.43185
	5.92028	5.37066
	5.86317	6.34038
	5.60415	5.59128
	7.03111	7.76189
	6.98145	5.63448
	6.65925	5.64481
	5.39379	5.72145
	5.5002	6.97013
	5.57681	5.46934
	7.30852	5.7146
	6.07358	5.32808
	5.70931	5.6489
	5.77114	5.46563
	5.47105	5.97011
	5.50552	7.07236
	5.77978	6.26477
	6.67321	5.41179
	5.20295	5.71105
	5.92114	5.81484
	5.50059	5.69313
	5.30865	5.83915
	5.88776	5.98305
	5.46064	6.42418
	6.46379	5.71189
	6.83023	6.2235
	5.78334	5.44948
	5.72013	5.77576
	6.13536	7.21499
	5.91845	5.69775
	5.98528	6.43938
	6.55316	5.77183
	5.73965	5.91827
	6.39788	6.67708
	5.46348	7.39779
	7.06958	6.22031
	6.03827	5.40494
	5.56139	5.75176
	5.74518	6.66676
	5.4448	5.51055
	5.79712	5.29374
	6.02908	8.2301
	6.52838	6.77237
	8.48423	5.76452
	5.98747	6.68359
	5.43628	5.41789
	5.76167	7.84417
	5.67305	5.63706
	5.53195	6.2018
	5.9097	5.65171
	5.6565	6.23765
	6.65154	5.29012
	5.96961	5.52708
	5.80511	5.54027
	6.85624	5.49997
	6.31212	5.53424
	5.60511	5.54249
	5.99336	5.63858
	5.98625	6.01893
	5.5289	6.39949
	5.50083	6.99008
	6.06897	6.97466
	6.04155	5.41274
	6.30504	5.36966
	5.72161	7.13747
	5.46099	8.54695
	5.45533	5.69425
	5.73786	6.95625
	5.62657	5.34117
	5.81193	6.13486
	5.68742	6.8252
	5.79054	5.69301
	5.53145	5.98744
	5.77619	5.68674
	7.21241	8.67412
	8.26144	5.62962
	5.59465	6.47513
	5.52208	5.63542
	5.74382	6.33893
	6.37791	5.93301
	5.70904	8.8307
	5.39727	5.53514
	5.44226	6.3853
	5.45593	5.74843
	8.57989	5.81757
	6.06662	5.46975
	5.50504	5.9041
	6.9377	6.01725
	5.38114	5.49821
	7.57337	5.98936
	5.57047	6.29967
	5.88022	5.39558
	5.33634	5.84758
	5.57459	5.86168
	5.84397	6.14602
	5.66922	8.13592
	5.711	5.99267
	9.37607	5.87899
	6.91084	6.37146
	6.83282	5.57998
	5.73007	6.43524
	5.30602	5.63192
	6.19014	5.73681
	5.96858	6.85361
	5.3379	5.40872
	5.47781	5.65039
	6.2084	6.53937
	6.3081	5.54875
	5.59027	6.16509
	6.98166	5.6199
	5.55726	5.73841
	6.00001	7.11409
	5.69178	5.84196
	5.76448	6.02351
	5.40479	5.95968
	6.61603	6.95786
	6.54888	9.21185
	5.7608	6.32054
	6.60977	5.57536
	5.50328	5.44441
	6.33467	5.74684
	5.95869	5.58638
	7.37458	5.91155
	5.57704	8.66169
	5.67722	5.52524
	5.75396	5.6274
	5.6703	5.56938
	5.52137	5.40354
	5.49979	5.63472
	5.94716	5.41751
	7.6764	6.01754
	7.7	5.4939
	5.45762	5.69114
	5.5759	5.60091
	6.45607	5.94396
	6.19928	5.42453
	7.8112	6.01738
	5.81962	5.41036
	5.82165	5.49795
	5.80754	6.01114
	5.74308	6.19447
	5.75471	5.71413
	6.09665	6.70762
	5.41204	5.34148
	5.32146	5.4884
	6.18651	5.62792
	7.71064	5.54122
	5.55109	5.63532
	6.48312	6.19302
	7.6226	5.55595
	6.79918	7.01622
	5.87646	5.54745
	5.53066	5.52404
	5.82572	7.02671
	5.7129	6.36531
	5.37954	5.83602
	5.94957	5.38211
	6.38633	6.11497
	5.5253	8.3999
	5.61795	5.31178
	6.19326	5.74542
	5.92711	5.4786
	5.83733	6.13956
	6.63414	5.75627
	5.60488	5.71834
	5.70493	8.0322
	5.50777	6.05064
	5.67585	5.36867
	5.3554	6.86861
	5.49165	5.4738
	5.0936	5.03725
	7.03995	5.96807
	5.54887	6.13264
	6.11798	5.49446
	5.82643	6.58692
	6.20756	9.21838
	5.483	6.02748
	6.1356	5.91544
	5.45948	5.4277
	6.12723	5.57434
	5.92379	8.89642
	7.05574	5.52068
	5.59617	6.55074
	5.84242	5.51925
	7.0638	6.16423
	5.7857	5.48954
	5.88681	6.0035
	5.84697	5.68192
	5.6361	5.81952
	5.39577	6.15346
	7.04228	5.75246
	6.16542	8.22835
	5.47352	5.36381
	7.61799	5.48519
	6.88755	5.74148
	6.10114	5.90148
	5.38065	5.74119
	5.98908	8.80489
	6.00034	5.5068
	6.47652	5.90866
	7.97989	5.96929
	5.72754	5.43163
	5.85017	5.49485
	5.50743	7.94144
	5.44097	6.62064
	5.49945	5.65989
	5.31689	5.91508
	5.65666
	6.01795
	5.97138
	5.8642
	5.72889
	6.16019
	5.76478
	6.15952
	5.51088
	5.76251
	6.21983
	9.81712
	5.76759
	7.29248
	7.83539
	7.33395
	5.66736
	5.92631
	8.45587
	5.56966
	7.57839
	5.43627
	8.42359
	6.33826
	5.66227
	7.44674
	7.0256
	5.76475
	6.75712
	5.51401
	5.6495
	6.56832
	6.04484
	8.23896
	7.10659
	5.09441
	5.59601
	5.62333
	5.32127
	5.41708
	6.3722
	5.60962
	5.74715
	5.63966
	7.05345
	6.22441
	5.59925
	5.68253
	6.58096
	5.44046
	5.91269
	5.65576
	5.68779
	5.92169
	5.90278
	5.68929
	7.65819
	7.21119
	5.77998
	5.70915
	5.80169
	5.44981
	5.83033
	5.55749
	6.77337
	5.28517
	5.6305
	5.60817
	5.4539
	5.61802
	5.37925
	5.3121
	6.1281
	9.36876
	8.58788
	5.43844
	5.80529
	5.42824
	5.45916
	8.7667
	5.35104
	5.72809
	5.63728
	5.53367
	6.5012
	5.72189
	6.58662
	5.21168
	5.26485
	5.53823
	5.51854
	5.26238
	6.87648
	6.46813
	5.37442
	5.35318
	6.4673
	6.66441
	5.89556
	5.22745
	5.78908
	5.60213
	6.72705
	5.57795
	5.42304
	7.10239
	5.5542
	5.59897
	5.97863
	6.08013
	5.81007
	6.54934
	5.73129
	5.43727
	6.12536
	5.66935
	6.73401
	6.19963
	5.46819
	5.58998
	7.99564
	7.18413
	5.61635
	6.15319
	6.44952
	5.63586
	5.46145
	5.96516
	6.33018
	6.22149
	6.39979
	5.80245
	5.35275
	5.71107
	5.74862
	5.41429
	5.58998
	6.01926
	5.72582
	5.49215
	5.37304
	6.12819
	5.36801
	6.30166
	5.51668
	5.19712
	5.80967
	5.3174
	7.31066
	5.59312
	6.4278
	6.44584
	6.20589
	5.37501
	5.52498
	5.32685
	7.14361
	5.74386
	5.64009
	5.41478
	5.48091
	5.44163
	5.41606
	5.24439
	5.85304
	6.77319
	7.62311
	6.20323
	6.00285
	5.42865
	5.4323
	6.58862
	6.34913
	5.91756
	5.7229
	5.46791
	5.77829
	5.49388
	5.16539
	6.41311
	5.55856
	5.26387
	5.49879
	6.37449
	5.43029
	5.54141
	5.61755
	6.82793
	5.65814
	6.25837
	6.20642
	6.48908
	6.06502
	6.86346
	6.64842
	6.07989
	5.32795
	5.66069
	5.47418
	5.35705
	5.70569
	5.61089
	6.06915
	6.27842
	5.56645
	5.49314
	5.50544
	5.87221
	5.86551
	5.82235
	7.45982
	5.26655
	5.4537
	6.34814
	5.79549
	7.43067
	5.5617
	5.8363

## Sheet: Fig.1g
RFS-month	low	high
53	0
59	0
52	0
49	0
57	0
102	0
67	0
122	0
64	0
19	1
84	0
134	0
72	0
13	1
101	0
102	0
83	0
75	0
62	0
76	0
90	0
67	0
35	1
72	0
18	0
64	0
91	0
57	0
89	0
36	0
47	1
2	1
44	0
53	0
32	0
34	1
89	0
23	1
72	0
76	0
89	0
90	0
23	1
87	0
60	1
91	0
85	0
37	0
70	0
68	0
37	0
60	1
63	0
80	0
81	0
1	1
27	1
8	0
79	0
61	0
83	0
14	0
55	0
88	0
69	0
61	0
69	0
87	0
25	0
9	0
89	0
71	0
90	0
76	0
44	0
50	0
83	0
74	0
8	0
61	0
90	0
86	0
70	0
34	0
94	0
90	0
52	0
91	0
104	0
26	0
59	0
56	0
59	0
59	0
53	0
54	0
39	0
22	0
63	0
62	0
64	0
12	0
55	0
8	0
64	0
56	0
19	0
56	0
46	0
62	0
66	0
66	0
59	0
44	0
69	0
51	0
52	0
70	0
68	0
69	0
57	0
63	0
51	0
44	0
51	0
60	0
67	0
19	1
61	0
62	0
22	0
27	1
70	0
71	0
12	1
19	1
107	0
115	0
64	0
63	0
59	1
93	0
25	1
104	0
23	1
52	0
33	0
66	1
93	0
43	1
73	0
74	0
70	0
3		1
49		0
65		0
6		1
74		0
19		1
15		1
28		1
29		1
29		1
5		1
19		1
56		0
80		0
80		0
80		0
32		1
17		1
29		0
83		0
21		1
49		0
5		0
12		1
82		0
4		1
36		1
77		0
95		0
23		0
13		1
26		0
17		0
57		0
57		0
57		0
78		0
9		1
82		0
86		0
85		0
50		1
81		0
89		0
14		1
87		0
67		0
97		0
25		1
18		1
70		0
20		1
76		0
14		0
33		0
24		1
50		1
79		0
9		0
64		0
54		0
74		0
41		0
63		0
20		0
78		0
66		0
80		0
67		0
34		0
85		0
27		1
85		0
67		0
68		0
53		1
59		0
26		1
75		0
68		1
79		0
12		1
37		1
60		0
64		0
72		0
1		1
73		0
12		1
19		0
65		0
74		0
82		0
10		1
8		1
102		0
111		0
77		0
43		1
90		0
2		1
71		0
11		1
91		0
71		0
33		1
15		1
103		0
40		1
79		0
47		0
52		0
12		1
32		0
10		1
16		0
53		0
16		0
59		0
29		1
56		0
34		0
15		1
59		0
66		0
53		0
63		0
58		0
18		0
62		0
60		0
22		1
63		0
5		1
63		0
19		0
10		0
46		0
19		0
10		1
63		0
62		0
56		0
15		1
13		1
20		0
48		0
20		0
48		0
58		0
31		1
69		0
25		1
52		0
35		1
48		0
54		0
61		1
38		0
58		0
49		0
61		0
68		0
35		1
72		0
27		0
107		0
27		1
113		0
68		0
35		0
90		0
138		0
101		0
119		0
56		1
5		1
13		1
22		1

## Sheet: Fig.1l
	Fig.1l
		FGFR4-low	FGFR4-high
	non-pCR	5	11
	pCR	13	6

## Sheet: Fig.2a,b,d,f
Fig.2a
MCF-10A	MDA-MB-453	MDA-MB-361	SKBR3	BT474	AU565	MCF7	T47D	ZR-75-1	MDA-MB-231	BT549	MDA-MB-468	SUM-159
0.988514	208.418	157.951	77.7085	50.9143	70.0348	5.32704	48.9533	39.7624	4.76783	0.234881	0.096277	1.85318
0.99539	221.833	165.804	73.0089	53.8174	58.0812	5.2537	45.0462	42.3219	4.801	0.285191	0.139017	1.75321
1.01631	217.268	176.477	69.0706	64.8934	65.7993	5.70938	48.2793	39.4877	5.14558	0.173139	0.112137	1.59107
Fig.2b
	Parental			TrzR
SKBR3	1.06191	0.997692	0.943874	1.71713	1.79005	1.84038
BT474	1.04006	0.95705	1.00463	1.42734	1.59475	1.49831
AU565	1.08674	0.90125	1.02101	1.65099	1.70921	1.51922
Fig.2d
	Vector			FGFR4-OE
SKBR3	1.02302	0.974905	1.00231	2.30804	2.40605	2.42279
BT474	1.03288	0.97716	0.990801	2.99661	2.87412	2.87454
Fig.2f
	sg-#NC			FGFR4-sg#1			FGFR4-sg#2			FGFR4-sg#3
rSKBR3	0.97942	1.03527	0.986233	0.08266	0.079293	0.079844	0.126161	0.139984	0.136156	0.415189	0.445449	0.404254
MDA-MB-361	1.02337	0.948246	1.03049	0.102474	0.107569	0.110593	0.056328	0.066986	0.068869	0.235424	0.272312	0.274206
MDA-MB-453	0.993092	1	1.00696	0.202127	0.227405	0.207809	0.415619	0.387786	0.467596	0.496546	0.547147	0.514057

## Sheet: Fig.2h-i
Fig.2h
rSKBR3
μM	sg-NC			sg#1-FGFR4			sg#2-FGFR4
0	97.8814	102.728	99.3909	105.13	96.8071	98.0633	96.9906	102.954	100.055
0.001	106.406	105.874	97.1107	108.71	103.41	98.6836	106.449	104.362	101.231
0.01	99.2161	96.1811	100.225	75.2395	79.8953	86.357	86.4136	82.6532	80.7731
0.03	95.188	89.0943	99.1923	68.4873	69.3667	70.246	72.7388	76.2921	75.3976
0.1	88.6255	84.6531	78.4243	55.3206	58.4454	47.8069	57.656	66.5268	54.9972
0.3	56.6949	69.8517	62.7648	47.9325	55.2421	43.1039	47.5842	55.1049	50.0939
1	50.6171	47.5821	42.5212	31.6095	28.9715	26.3413	33.3379	39.4009	34.5969
3	25.3046	30.3734	26.3215	15.5614	20.1623	17.4378	12.3909	19.6383	17.6339
10	23.2786	16.1917	17.2087	11.408	3.26616	7.28605	5.3175	13.302	4.43125
Fig.2h
MDA-MB-361
μM	sg-NC			sg#1-FGFR4			sg#2-FGFR4
0	97.651	102.685	99.6644	94.4202	106.3	99.28	95.8538	104.094	100.052
0.001	96.8766	104.69	100.656	100.908	99.9126	95.8858	94.6022	98.6292	97.6186
0.01	95.6918	93.7171	87.8007	84.5616	73.4765	78.1126	71.3656	78.992	74.2731
0.03	86.8095	81.8766	92.7336	70.6531	78.2052	74.5719	73.3636	76.4576	68.4581
0.1	88.7842	80.8931	77.935	68.4006	61.3885	71.8488	68.9168	61.5159	66.1182
0.3	68.0537	73.9855	70.0516	54.901	52.4788	50.0566	43.4724	41.0625	47.4994
1	54.254	42.4213	47.3542	36.3255	31.6971	39.0563	46.1933	31.7025	42.5706
3	31.5643	39.4553	32.5555	31.728	28.1563	37.3361	28.9816	24.4493	27.1703
10	27.5916	24.6567	31.5953	15.3433	23.6128	19.1617	14.4908	18.1135	13.5812
Fig.2i
SKBR3
μM	Vector			FGFR4-OE
0	102.713	97.2093	100.078	103.921	99.5873	96.4921
0.001	100.271	98.2558	96.2403	102.257	97.2195	98.2486
0.01	85.7519	78.5194	90.9225	100.253	95.8035	94.6892
0.03	70.2558	76.4574	77.4884	77.2014	83.5466	97.7998
0.1	61.9922	67.155	56.8217	77.9752	66.8326	76.861
0.3	37.1938	45.3953	34.1628	68.6046	62.3833	55.6977
1	21.6977	25.8295	28.9302	32.3059	36.7552	38.9838
3	13.4264	19.6279	15.4961	20.049	21.1633	23.3918
10	10.3256	8.26357	12.3953	17.8205	16.7062	15.592
Fig.2i
BT474
μM	Vector			FGFR4-OE
0	100.671	99.5873	99.7421	99.5133	99.4365	101.05
0.001	94.5422	95.5326	100.555	97.5461	96.5394	99.5594
0.01	82.0609	72.1254	87.8875	95.1332	96.2398	88.4939
0.03	66.6701	72.8295	75.9015	77.436	79.6491	91.8135
0.1	51.2871	63.5981	53.3376	69.6901	66.3858	76.291
0.3	32.8243	38.976	36.9255	42.0338	55.3048	49.7797
1	22.5638	23.593	30.7661	26.5497	33.1814	29.8617
3	13.3325	14.3539	18.4627	30.9682	19.9103	28.7551
10	8.20222	5.12252	9.23136	9.95133	17.6972	13.271

## Sheet: Fig.2j
	Fig.2j
	rSKBR3	Veh			Traz			Rob			Traz+Rob
	D0	0.983	0.989	1.028	1.086	1.091	1.096	1.059	1.075	1.053	1.043	1.037	1.054
	D2	1.559	1.569	1.542	1.478	1.543	1.521	1.042	1.22	1.236	0.972	0.987	0.951
	D4	2.023	2.177	2.266	1.973	1.647	2.048	1.414	1.661	1.583	1.101	0.881	1.114
	D6	2.779	3.037	3.277	2.317	2.607	2.602	2.028	1.775	2.105	0.974	1.276	0.88
	Fig.2j
	MDA-MB-361	Veh			Traz			Rob			Traz+Rob
	D0	0.97	1.017	1.013	0.94	0.91	0.958	0.945	0.952	0.947	0.962	0.928	0.966
	D2	1.511	1.553	1.494	1.404	1.416	1.44	1.297	1.315	1.273	0.891	0.862	0.92
	D4	2.381	2.64	2.369	2.044	2.25	2.479	1.964	1.812	1.857	1.18	1.245	1.029
	D6	2.859	3.306	3.198	2.673	2.796	2.522	2.198	2.257	1.967	1.295	1.512	1.197

## Sheet: Fig.3a,c,d
	Fig.3a
	Fig.3c
	SKBR3		IgG			Anti-m6A
		Parental	0.206926	0.094548	0.204078	22.5834	22.1186	24.0371
		TrzR	0.150781	0.164998	0.166146	8.34275	9.71708	9.19292
	Fig.3c
	BT474		IgG			Anti-m6A
		Parental	0.045348	0.043803	0.047603	16.8794	15.0031	15.6402
		TrzR	0.018417	0.031625	0.042311	6.48447	5.72466	6.48637
	Fig.3c
	AU565		IgG			Anti-m6A
		Parental	0.124469	0.083265	0.072991	36.6021	32.5335	36.8567
		TrzR	0.012933	0.011027	0.012235	7.50155	8.67696	8.79809
	Fig.3d
			SKBR3	BT474	AU565
		METTL3	-0.38515	0.524033	-0.63511
		METTL14	-1.09263	-1.96953	-1.39275
		METTL16	0.840378	0.096952	-0.60536
		RBM15	0.066966	-0.58429	0.420215
		VIRMA	0.236875	1.2207	-0.60569
		WTAP	-0.8257	0.207185	-1.10967
		ALKBH5	0.507108	1.50024	-0.32583
		FTO	1.24362	-0.20645	0.310714

## Sheet: Fig.3e
RFS-month	low	high
80	0
49	0
2	1
90	0
50	0
34	0
13.5333	1
11.5333	1
40.5333	1
5.16667	1
81.2667	0
40.8	1
19.2333	1
15.3	1
38.5667	1
4.13333	1
14.5333	1
24.1667	1
65	0
73.7	0
42.96	0
66.96	0
26.04	0
21	0
60	0
56.04	0
14.04	1
6	0
48.96	0
51.96	0
13	0
31	1
18	1
51	0
65	0
16	0
18	0
16	1
13	0
1	1
13.1745	1
69.421	0
24.9692	0
40.1478	0
59.8275	0
71.0637	0
70.5708	0
64.6242	0
45.076	1
59.7947	0
55.8193	0
58.2177	0
56.345	0
45.9959	0
39.6222	0
2.10267	0
39.0637	0
38.1437	0
28.5832	0
30.4559	0
24.8706	0
88.115	0
79.3101	0
71.7536	0
42.8747	0
9.16632	0
50.2012	0
46.0616	0
44.616	0
37.7166	0
40.6735	0
36.1396	0
39.655	0
29.0103	0
23.425	0
26.1848	0
22.0452	0
17.6427	0
126.575	0
68.7123	1
131.244	0
96.8548	0
85.2493	0
53.5562	1
23	1
17	1
38	1
8	1
14	1
16	1
20	1
20	1
46	1
11	1
21	1
14	1
18	1
15	1
28	1
23	1
42	1
7	1
1	1
23	1
23	1
12	1
30	1
15	1
12	1
13	1
9	1
5	1
14	1
13	1
12	1
24	1
48	1
23	1
44	1
47	1
42	1
33.6	0
22.1918	0
27.7808	0
61.0192	0
46.1589	0
35.5726	0
26.1041	0
38.1041	0
18.1808	1
33.1397	0
8.35069	1
67.4301	0
31.7589	0
65.6877	0
43.0027	0
68.5808	0
37.1507	0
25.59	1
56.9	0
16.69	0
12.06	1
16.3	1
58.15	1
14.52	1
48.95	0
11.14	0
24.02	1
51.32	0
97.64	0
12.29	1
10.28	1
35.98	1
24	1
9	1
16	1
67	0
50	0
36	0
78	0
82	0
83	0
74	0
87	0
48	0
77	0
71	0
54	0
15	1
74	0
81	0
71	0
54	0
71	0
36	0
55	0
87.6	0
86.4	0
8.4	1
79.2	0
10.8	1
132	0
132	0
61.2	1
133.2	0
134.4	0
104.4	0
99.6	0
11.16	1
14.64	1
103.68	0
25.44	0
22.2	0
40.56	1
0	1
6.72	0
12.96	1
65.16	0
167.52	0
160.68	0
25.08	1
104.04	1
8.88	1
122.64	1
47.28	1
7.68	1
9.89	1
77.54	1
25.76	1
102.74	0
51.45	0
7.13	0
171.43	1
3.35	1
182	0
167	0
37	1
187	0
175	0
99	0
13	1
108	0
18	1
94	0
44	1
96	0
37	1
117	0
85	0
86	0
22		0
11		0
49		0
57		0
54		0
69		0
58		1
43		0
0		0
1		0
48		0
50		0
43		0
51		0
40		1
11		0
43		0
40		0
43		0
12		1
48		0
59		0
50		0
13		0
22		0
26		1
16		0
12		0
47		0
89		0
66		0
63		0
31		0
60		0
28		0
55		0
24		0
39		0
73		0
55		0
63		0
57		0
57		0
50		0
38		0
23		0
34		0
3		1
13		1
6		1
18		1
0		1
9		1
22		1
35		1
14		1
5		1
18		1
24		0
56		0
32		0
56		0
12		1
33		0
52		0
28		0
32		0
68		0
20		0
13		1
1		0
8		1
32		0
41		0
86		0
111		0
53		0
89		0
40		1
62		1
95		1
32		0
30		0
40		0
19		0
11		1
31		0
80		0
54		0
9		0
9		1
51		0
81		0
73		0
84		0
85		0
19		1
20		1
81		0
78		0
75		0
14		1
84		0
78		0
82		0
19		1
61		0
73		0
79		0
25		1
27		0
98		1
34		1
158		0
19		1
156		0
148		0
9		0
159		0
43		1
48		1
32		1
154		0
152		0
145		0
25		1
38		1
129		0
46		1
134		0
130		0
24		1
133		0
10		1
105		1
122		0
138		0
19		0
0		1
134		0
135		0
13		1
133		0
12		1
134		0
114		0
118		0
126		0
21		1
56		1
106		0
15		1
108		0
115		0
32		1
121		0
106		0
118		0
112		0
61		1
109		0
109		0
97		0
108		0
93		0
104		0
102		0
97		0
96		0
100		0
60		0
76		0
74		0
31		1
27		1
42		0
55		1
111		0
104		0
60		0
53		1
46		0
51		0
58		0
42		0
35		0
32		0
113		1
79		1
30		1
50		1
22		1
27		1
54		0
187		0
154		0
167		0
193		0
171		0
15		1
10		1
196		0
168		0
100		0
29		1
62		0
82		1
76		1
39		1
80		1
10		1
28		1
45		1
39		1
100		0
12		1
77		0
43		1
83		1
96		0
65		0
107		0
97		0
52		1
101		0
89		0
97		0
90		0
97		0
89		0
84		0

## Sheet: Fig.3f-h
Fig.3f		si-NC			si-METTL14
	rSKBR3	1.03049	1.00928	0.961483	1.72508	1.62076	1.57644
	MDA-MB-361	1.04002	0.964705	0.99539	1.46071	1.43065	1.39152
Fig.3g		si-NC			si-METTL14
	WT group	1.04274	1.00178	0.955483	1.69481	1.90823	1.85833
	MUT group	1.92873	2.17417	2.05961	2.13967	2.28961	2.21456
Fig.3h		si-NC			si-METTL14
	IgG	0.058201	0.044415	0.047934	0.019288	0.015344	0.022938
	Anti-m6A	11.6091	12.2137	11.8531	4.01071	4.35857	4.95549

## Sheet: Fig.3j
Fig.3j	Hours	si-NC			si-METTL14
	0	1.01396	0.986233	1	1.00231	0.954842	1.04488
	3	0.348686	0.360982	0.373712	0.544624	0.563831	0.548412
	6	0.208772	0.205898	0.213159	0.371989	0.351923	0.361817
Fig.3k		mutation site	Relative luc activity
		ABCD	0.997622	1.02673	0.975651
		A	3.47281	3.78829	3.73376
		B	1.96314	2.07399	1.92492
		C	3.91308	3.76182	3.89734
		D	2.06878	1.7567	1.79819
		BD	1.25721	1.13144	1.10594
		NONE	3.99798	3.94714	4.28097
Fig.3l		si-NC			si-m6A readers#1			si-m6A readers#2
	IGF2BP1	1	1	1	1.01621	1.05231	1.0594	0.993092	0.92018	1.02811
	IGF2BP2	1	1	1	0.911722	0.937354	0.963707	1.07177	0.972655	0.920188
	IGF2BP3	1	1	1	1.10445	1.03039	1.05215	1.02707	1.04247	0.952638
	YTHDC2	1	1	1	1.53691	1.61328	1.6358	1.47427	1.53687	1.3566
	YTHDF2	1	1	1	1.07425	1.01631	1.03051	1.05946	1.03049	0.941696
	YTHDF3	1	1	1	0.97942	0.920201	0.959264	1.03288	1.12246	1.01866

[truncated: 31 more sheets: Fig.3n, Fig.3o-q, Fig.3s, Fig.4e-f, Fig.4j,l, Fig.5b, Fig.5d,f,g, Fig.5j,m,n,o, Fig.6a,b, Fig.6c, Fig.6h,i,k, Fig.6j, Fig.6l, Fig.6m-n, Fig.6u, Fig.7a,b,g,h,o,p,s, Fig.S1b,d, Fig.S1e-g, Fig.S2, Fig.S3a …]
